# Supplementary material for: Rapid and Sensitive Detection of Pentachloronitrobenzene by Surface-Enhanced Raman Spectroscopy Combined with Molecularly Imprinted Polymers
Source: Biosensors (Basel). 2022 Jan 19;12(2):52. doi: 10.3390/bios12020052 (PMC8869095; doi:10.3390/bios12020052)
Supplement: Supplementary file 1 [file biosensors-12-00052-s001.zip]

Archive with 1 entries (1 files):
- biosensors-1529188-supplementary.pdf
